# Supplementary material for: Early-onset grade 2-3 diffuse gliomas and schwannomas increase the risk of central nervous system tumors among the patients’ relatives
Source: Neurooncol Adv. 2023 Feb 1;5(1):vdad008. doi: 10.1093/noajnl/vdad008 (PMC10025807; doi:10.1093/noajnl/vdad008)
Supplement: vdad008_suppl_Supplementary_Table_S1 [file vdad008_suppl_supplementary_table_s1.xlsx]

## Sheet: Sheet1
Supplementary Table 1. Grouping of CNS malignancies into tumor classes used in the analysis. Two type of grouping was used: tumor classes and a more refined version in which glioma classes were further subdivided into Diffuse glioma GBM, Grade 2-3 diffuse glioma, Glioma, malignant, Nondiffuse glioma astrocytoma, and Nondiffuse glioma other.
Tumor_Class	Tumor_Class_with_Glioma_Subgroups	Topo	Representative_Topo_Term	Morpho	Representative_Morpho_Term
Meningioma	Meningioma	700	Cerebral meninges	8000	Neoplasm
Other CNS tumor	Other CNS tumor	701	Spinal meninges	8000	Neoplasm
Meningioma	Meningioma	709	Meninges, NOS	8000	Neoplasm
Other CNS tumor	Other CNS tumor	710	Cerebrum	8000	Neoplasm
Other CNS tumor	Other CNS tumor	711	Frontal lobe	8000	Neoplasm
Other CNS tumor	Other CNS tumor	712	Temporal lobe	8000	Neoplasm
Other CNS tumor	Other CNS tumor	713	Parietal lobe	8000	Neoplasm
Other CNS tumor	Other CNS tumor	714	Occipital lobe	8000	Neoplasm
Other CNS tumor	Other CNS tumor	715	Ventricle, NOS	8000	Neoplasm
Other CNS tumor	Other CNS tumor	716	Cerebellum, NOS	8000	Neoplasm
Other CNS tumor	Other CNS tumor	717	Brain stem	8000	Neoplasm
Other CNS tumor	Other CNS tumor	718	Overlapping lesion of brain	8000	Neoplasm
Other CNS tumor	Other CNS tumor	719	Brain, NOS	8000	Neoplasm
Other CNS tumor	Other CNS tumor	720	Spinal cord	8000	Neoplasm
Other CNS tumor	Other CNS tumor	721	Cauda equina	8000	Neoplasm
Other CNS tumor	Other CNS tumor	722	Olfactory nerve	8000	Neoplasm
Other CNS tumor	Other CNS tumor	723	Optic nerve	8000	Neoplasm
Other CNS tumor	Other CNS tumor	724	Acoustic nerve	8000	Neoplasm
Other CNS tumor	Other CNS tumor	725	Cranial nerve, NOS	8000	Neoplasm
Other CNS tumor	Other CNS tumor	729	Nervous system, NOS	8000	Neoplasm
Excluded from the analysis, not CNS tumor	Excluded from the analysis, not CNS tumor	719	Brain, NOS	8002	Malignant tumor, small cell type
Excluded from the analysis, not CNS tumor	Excluded from the analysis, not CNS tumor	719	Brain, NOS	8003	Malignant tumor, giant cell type
Excluded from the analysis, not CNS tumor	Excluded from the analysis, not CNS tumor	717	Brain stem	8070	Squamous cell carcinoma in situ, NOS
Other CNS tumor	Other CNS tumor	719	Brain, NOS	8680	Paraganglioma
Other CNS tumor	Other CNS tumor	720	Spinal cord	8680	Paraganglioma
Other CNS tumor	Other CNS tumor	725	Cranial nerve, NOS	8680	Paraganglioma
Other CNS tumor	Other CNS tumor	720	Spinal cord	8693	Extra-adrenal paraganglioma
Other CNS tumor	Other CNS tumor	700	Cerebral meninges	8720	Melanoma
Other CNS tumor	Other CNS tumor	719	Brain, NOS	8720	Melanoma
Other CNS tumor	Other CNS tumor	720	Spinal cord	8720	Melanoma
Other CNS tumor	Other CNS tumor	700	Cerebral meninges	8728	Diffuse melanocytosis
Other CNS tumor	Other CNS tumor	701	Spinal meninges	8728	Diffuse melanocytosis
Other CNS tumor	Other CNS tumor	709	Meninges, NOS	8728	Diffuse melanocytosis
Other CNS tumor	Other CNS tumor	720	Spinal cord	8728	Diffuse melanocytosis
Excluded from the analysis, not CNS tumor	Excluded from the analysis, not CNS tumor	700	Cerebral meninges	8800	Soft tissue tumor, benign
Excluded from the analysis, not CNS tumor	Excluded from the analysis, not CNS tumor	712	Temporal lobe	8800	Soft tissue tumor, benign
Other CNS tumor	Other CNS tumor	719	Brain, NOS	8800	Soft tissue tumor, benign
Excluded from the analysis, not CNS tumor	Excluded from the analysis, not CNS tumor	720	Spinal cord	8800	Soft tissue tumor, benign
Excluded from the analysis, not CNS tumor	Excluded from the analysis, not CNS tumor	714	Occipital lobe	8810	Fibroma, NOS
Other CNS tumor	Other CNS tumor	700	Cerebral meninges	8815	Solitary fibrous tumor
Other CNS tumor	Other CNS tumor	719	Brain, NOS	8815	Solitary fibrous tumor
Other CNS tumor	Other CNS tumor	719	Brain, NOS	8963	Malignant rhabdoid tumor
Excluded from the analysis, not CNS tumor	Excluded from the analysis, not CNS tumor	720	Spinal cord	8982	Myoepithelioma
Other CNS tumor	Other CNS tumor	719	Brain, NOS	8990	Mesenchymoma
Other CNS tumor	Other CNS tumor	710	Cerebrum	9064	Germinoma
Other CNS tumor	Other CNS tumor	712	Temporal lobe	9064	Germinoma
Other CNS tumor	Other CNS tumor	715	Ventricle, NOS	9064	Germinoma
Other CNS tumor	Other CNS tumor	717	Brain stem	9064	Germinoma
Other CNS tumor	Other CNS tumor	719	Brain, NOS	9064	Germinoma
Other CNS tumor	Other CNS tumor	719	Brain, NOS	9070	Embryonal carcinoma
Other CNS tumor	Other CNS tumor	711	Frontal lobe	9080	Teratoma
Other CNS tumor	Other CNS tumor	715	Ventricle, NOS	9080	Teratoma
Other CNS tumor	Other CNS tumor	716	Cerebellum, NOS	9080	Teratoma
Other CNS tumor	Other CNS tumor	719	Brain, NOS	9080	Teratoma
Other CNS tumor	Other CNS tumor	720	Spinal cord	9080	Teratoma
Other CNS tumor	Other CNS tumor	716	Cerebellum, NOS	9081	Teratocarcinoma
Excluded from the analysis, not CNS tumor	Excluded from the analysis, not CNS tumor	716	Cerebellum, NOS	9084	Dermoid cyst
Excluded from the analysis, not CNS tumor	Excluded from the analysis, not CNS tumor	719	Brain, NOS	9084	Dermoid cyst
Other CNS tumor	Other CNS tumor	710	Cerebrum	9085	Mixed germ cell tumor
Other CNS tumor	Other CNS tumor	719	Brain, NOS	9085	Mixed germ cell tumor
Excluded from the analysis, not CNS tumor	Excluded from the analysis, not CNS tumor	713	Parietal lobe	9120	Hemangioma
Excluded from the analysis, not CNS tumor	Excluded from the analysis, not CNS tumor	719	Brain, NOS	9120	Hemangioma
Excluded from the analysis, not CNS tumor	Excluded from the analysis, not CNS tumor	720	Spinal cord	9120	Hemangioma
Excluded from the analysis, not CNS tumor	Excluded from the analysis, not CNS tumor	710	Cerebrum	9130	Hemangioendothelioma
Excluded from the analysis, not CNS tumor	Excluded from the analysis, not CNS tumor	711	Frontal lobe	9130	Hemangioendothelioma
Excluded from the analysis, not CNS tumor	Excluded from the analysis, not CNS tumor	716	Cerebellum, NOS	9130	Hemangioendothelioma
Excluded from the analysis, not CNS tumor	Excluded from the analysis, not CNS tumor	720	Spinal cord	9130	Hemangioendothelioma
Excluded from the analysis, not CNS tumor	Excluded from the analysis, not CNS tumor	700	Cerebral meninges	9150	Hemangiopericytoma
Other CNS tumor	Other CNS tumor	709	Meninges, NOS	9150	Hemangiopericytoma
Other CNS tumor	Other CNS tumor	717	Brain stem	9150	Hemangiopericytoma
Excluded from the analysis, not CNS tumor	Excluded from the analysis, not CNS tumor	719	Brain, NOS	9150	Hemangiopericytoma
Other CNS tumor	Other CNS tumor	720	Spinal cord	9150	Hemangiopericytoma
Excluded from the analysis, not CNS tumor	Excluded from the analysis, not CNS tumor	700	Cerebral meninges	9220	Chondroma
Excluded from the analysis, not CNS tumor	Excluded from the analysis, not CNS tumor	719	Brain, NOS	9220	Chondroma
Excluded from the analysis, not CNS tumor	Excluded from the analysis, not CNS tumor	719	Brain, NOS	9240	Mesenchymal chondrosarcoma
Other CNS tumor	Other CNS tumor	700	Cerebral meninges	9364	Peripheral neuroectodermal tumor
Other CNS tumor	Other CNS tumor	716	Cerebellum, NOS	9364	Peripheral neuroectodermal tumor
Other CNS tumor	Other CNS tumor	720	Spinal cord	9364	Peripheral neuroectodermal tumor
Other CNS tumor	Other CNS tumor	719	Brain, NOS	9370	Chordoma
Other CNS tumor	Other CNS tumor	720	Spinal cord	9370	Chordoma
Diffuse glioma	Glioma, malignant	710	Cerebrum	9380	Glioma, malignant, NOS
Diffuse glioma	Glioma, malignant	711	Frontal lobe	9380	Glioma, malignant, NOS
Diffuse glioma	Glioma, malignant	712	Temporal lobe	9380	Glioma, malignant, NOS
Diffuse glioma	Glioma, malignant	713	Parietal lobe	9380	Glioma, malignant, NOS
Diffuse glioma	Glioma, malignant	714	Occipital lobe	9380	Glioma, malignant, NOS
Diffuse glioma	Glioma, malignant	715	Ventricle, NOS	9380	Glioma, malignant, NOS
Diffuse glioma	Glioma, malignant	716	Cerebellum, NOS	9380	Glioma, malignant, NOS
Diffuse glioma	Glioma, malignant	717	Brain stem	9380	Glioma, malignant, NOS
Diffuse glioma	Glioma, malignant	718	Overlapping lesion of brain	9380	Glioma, malignant, NOS
Diffuse glioma	Glioma, malignant	719	Brain, NOS	9380	Glioma, malignant, NOS
Diffuse glioma	Glioma, malignant	720	Spinal cord	9380	Glioma, malignant, NOS
Diffuse glioma	Glioma, malignant	723	Optic nerve	9380	Glioma, malignant, NOS
Diffuse glioma	Diffuse glioma GBM	700	Cerebral meninges	9381	Gliomatosis cerebri
Diffuse glioma	Diffuse glioma GBM	710	Cerebrum	9381	Gliomatosis cerebri
Diffuse glioma	Diffuse glioma GBM	711	Frontal lobe	9381	Gliomatosis cerebri
Diffuse glioma	Diffuse glioma GBM	712	Temporal lobe	9381	Gliomatosis cerebri
Diffuse glioma	Diffuse glioma GBM	717	Brain stem	9381	Gliomatosis cerebri
Diffuse glioma	Diffuse glioma GBM	718	Overlapping lesion of brain	9381	Gliomatosis cerebri
Diffuse glioma	Diffuse glioma GBM	719	Brain, NOS	9381	Gliomatosis cerebri
Diffuse glioma	Diffuse glioma GBM	720	Spinal cord	9381	Gliomatosis cerebri
Diffuse glioma	Grade 2-3 diffuse glioma	710	Cerebrum	9382	Mixed glioma
Diffuse glioma	Grade 2-3 diffuse glioma	711	Frontal lobe	9382	Mixed glioma
Diffuse glioma	Grade 2-3 diffuse glioma	712	Temporal lobe	9382	Mixed glioma
Diffuse glioma	Grade 2-3 diffuse glioma	713	Parietal lobe	9382	Mixed glioma
Diffuse glioma	Grade 2-3 diffuse glioma	714	Occipital lobe	9382	Mixed glioma
Diffuse glioma	Grade 2-3 diffuse glioma	716	Cerebellum, NOS	9382	Mixed glioma
Diffuse glioma	Grade 2-3 diffuse glioma	717	Brain stem	9382	Mixed glioma
Diffuse glioma	Grade 2-3 diffuse glioma	718	Overlapping lesion of brain	9382	Mixed glioma
Diffuse glioma	Grade 2-3 diffuse glioma	719	Brain, NOS	9382	Mixed glioma
Diffuse glioma	Grade 2-3 diffuse glioma	720	Spinal cord	9382	Mixed glioma
Diffuse glioma	Grade 2-3 diffuse glioma	723	Optic nerve	9382	Mixed glioma
Nondiffuse glioma	Nondiffuse glioma other	712	Temporal lobe	9383	Subependymoma
Nondiffuse glioma	Nondiffuse glioma other	714	Occipital lobe	9383	Subependymoma
Nondiffuse glioma	Nondiffuse glioma other	715	Ventricle, NOS	9383	Subependymoma
Nondiffuse glioma	Nondiffuse glioma other	716	Cerebellum, NOS	9383	Subependymoma
Nondiffuse glioma	Nondiffuse glioma other	717	Brain stem	9383	Subependymoma
Nondiffuse glioma	Nondiffuse glioma other	719	Brain, NOS	9383	Subependymoma
Nondiffuse glioma	Nondiffuse glioma other	720	Spinal cord	9383	Subependymoma
Nondiffuse glioma	Nondiffuse glioma astrocytoma	715	Ventricle, NOS	9384	Subependymal giant cell astrocytoma
Nondiffuse glioma	Nondiffuse glioma astrocytoma	716	Cerebellum, NOS	9384	Subependymal giant cell astrocytoma
Nondiffuse glioma	Nondiffuse glioma astrocytoma	717	Brain stem	9384	Subependymal giant cell astrocytoma
Nondiffuse glioma	Nondiffuse glioma astrocytoma	719	Brain, NOS	9384	Subependymal giant cell astrocytoma
Diffuse glioma	Grade 2-3 diffuse glioma	710	Cerebrum	9385	Diffuse midline glioma, H3 K27M-mutant
Diffuse glioma	Grade 2-3 diffuse glioma	719	Brain, NOS	9385	Diffuse midline glioma, H3 K27M-mutant
Diffuse glioma	Grade 2-3 diffuse glioma	720	Spinal cord	9385	Diffuse midline glioma, H3 K27M-mutant
Other CNS tumor	Other CNS tumor	715	Ventricle, NOS	9390	Choroid plexus tumor
Other CNS tumor	Other CNS tumor	716	Cerebellum, NOS	9390	Choroid plexus tumor
Other CNS tumor	Other CNS tumor	717	Brain stem	9390	Choroid plexus tumor
Other CNS tumor	Other CNS tumor	719	Brain, NOS	9390	Choroid plexus tumor
Nondiffuse glioma	Nondiffuse glioma other	701	Spinal meninges	9391	Ependymoma
Nondiffuse glioma	Nondiffuse glioma other	710	Cerebrum	9391	Ependymoma
Nondiffuse glioma	Nondiffuse glioma other	711	Frontal lobe	9391	Ependymoma
Nondiffuse glioma	Nondiffuse glioma other	712	Temporal lobe	9391	Ependymoma
Nondiffuse glioma	Nondiffuse glioma other	713	Parietal lobe	9391	Ependymoma
Nondiffuse glioma	Nondiffuse glioma other	714	Occipital lobe	9391	Ependymoma
Nondiffuse glioma	Nondiffuse glioma other	715	Ventricle, NOS	9391	Ependymoma
Nondiffuse glioma	Nondiffuse glioma other	716	Cerebellum, NOS	9391	Ependymoma
Nondiffuse glioma	Nondiffuse glioma other	717	Brain stem	9391	Ependymoma
Nondiffuse glioma	Nondiffuse glioma other	718	Overlapping lesion of brain	9391	Ependymoma
Nondiffuse glioma	Nondiffuse glioma other	719	Brain, NOS	9391	Ependymoma
Nondiffuse glioma	Nondiffuse glioma other	720	Spinal cord	9391	Ependymoma
Nondiffuse glioma	Nondiffuse glioma other	721	Cauda equina	9391	Ependymoma
Nondiffuse glioma	Nondiffuse glioma other	729	Nervous system, NOS	9391	Ependymoma
Nondiffuse glioma	Nondiffuse glioma other	710	Cerebrum	9392	Ependymoma, anaplastic
Nondiffuse glioma	Nondiffuse glioma other	711	Frontal lobe	9392	Ependymoma, anaplastic
Nondiffuse glioma	Nondiffuse glioma other	712	Temporal lobe	9392	Ependymoma, anaplastic
Nondiffuse glioma	Nondiffuse glioma other	713	Parietal lobe	9392	Ependymoma, anaplastic
Nondiffuse glioma	Nondiffuse glioma other	714	Occipital lobe	9392	Ependymoma, anaplastic
Nondiffuse glioma	Nondiffuse glioma other	715	Ventricle, NOS	9392	Ependymoma, anaplastic
Nondiffuse glioma	Nondiffuse glioma other	716	Cerebellum, NOS	9392	Ependymoma, anaplastic
Nondiffuse glioma	Nondiffuse glioma other	717	Brain stem	9392	Ependymoma, anaplastic
Nondiffuse glioma	Nondiffuse glioma other	718	Overlapping lesion of brain	9392	Ependymoma, anaplastic
Nondiffuse glioma	Nondiffuse glioma other	719	Brain, NOS	9392	Ependymoma, anaplastic
Nondiffuse glioma	Nondiffuse glioma other	720	Spinal cord	9392	Ependymoma, anaplastic
Nondiffuse glioma	Nondiffuse glioma other	717	Brain stem	9394	Myxopapillary ependymoma
Nondiffuse glioma	Nondiffuse glioma other	719	Brain, NOS	9394	Myxopapillary ependymoma
Nondiffuse glioma	Nondiffuse glioma other	720	Spinal cord	9394	Myxopapillary ependymoma
Nondiffuse glioma	Nondiffuse glioma other	721	Cauda equina	9394	Myxopapillary ependymoma
Nondiffuse glioma	Nondiffuse glioma other	715	Ventricle, NOS	9396	Ependymoma, RELA fusion-positive
Diffuse glioma	Grade 2-3 diffuse glioma	710	Cerebrum	9400	Astrocytoma
Diffuse glioma	Grade 2-3 diffuse glioma	711	Frontal lobe	9400	Astrocytoma
Diffuse glioma	Grade 2-3 diffuse glioma	712	Temporal lobe	9400	Astrocytoma
Diffuse glioma	Grade 2-3 diffuse glioma	713	Parietal lobe	9400	Astrocytoma
Diffuse glioma	Grade 2-3 diffuse glioma	714	Occipital lobe	9400	Astrocytoma
Diffuse glioma	Grade 2-3 diffuse glioma	715	Ventricle, NOS	9400	Astrocytoma
Diffuse glioma	Grade 2-3 diffuse glioma	716	Cerebellum, NOS	9400	Astrocytoma
Diffuse glioma	Grade 2-3 diffuse glioma	717	Brain stem	9400	Astrocytoma
Diffuse glioma	Grade 2-3 diffuse glioma	718	Overlapping lesion of brain	9400	Astrocytoma
Diffuse glioma	Grade 2-3 diffuse glioma	719	Brain, NOS	9400	Astrocytoma
Diffuse glioma	Grade 2-3 diffuse glioma	720	Spinal cord	9400	Astrocytoma
Diffuse glioma	Grade 2-3 diffuse glioma	723	Optic nerve	9400	Astrocytoma
Diffuse glioma	Grade 2-3 diffuse glioma	710	Cerebrum	9401	Astrocytoma, anaplastic
Diffuse glioma	Grade 2-3 diffuse glioma	711	Frontal lobe	9401	Astrocytoma, anaplastic
Diffuse glioma	Grade 2-3 diffuse glioma	712	Temporal lobe	9401	Astrocytoma, anaplastic
Diffuse glioma	Grade 2-3 diffuse glioma	713	Parietal lobe	9401	Astrocytoma, anaplastic
Diffuse glioma	Grade 2-3 diffuse glioma	714	Occipital lobe	9401	Astrocytoma, anaplastic
Diffuse glioma	Grade 2-3 diffuse glioma	715	Ventricle, NOS	9401	Astrocytoma, anaplastic
Diffuse glioma	Grade 2-3 diffuse glioma	716	Cerebellum, NOS	9401	Astrocytoma, anaplastic
Diffuse glioma	Grade 2-3 diffuse glioma	717	Brain stem	9401	Astrocytoma, anaplastic
Diffuse glioma	Grade 2-3 diffuse glioma	718	Overlapping lesion of brain	9401	Astrocytoma, anaplastic
Diffuse glioma	Grade 2-3 diffuse glioma	719	Brain, NOS	9401	Astrocytoma, anaplastic
Diffuse glioma	Grade 2-3 diffuse glioma	720	Spinal cord	9401	Astrocytoma, anaplastic
Diffuse glioma	Grade 2-3 diffuse glioma	712	Temporal lobe	9410	Protoplasmic astrocytoma
Diffuse glioma	Grade 2-3 diffuse glioma	710	Cerebrum	9411	Gemistocytic astrocytoma
Diffuse glioma	Grade 2-3 diffuse glioma	711	Frontal lobe	9411	Gemistocytic astrocytoma
Diffuse glioma	Grade 2-3 diffuse glioma	712	Temporal lobe	9411	Gemistocytic astrocytoma
Diffuse glioma	Grade 2-3 diffuse glioma	713	Parietal lobe	9411	Gemistocytic astrocytoma
Nondiffuse glioma	Nondiffuse glioma astrocytoma	714	Occipital lobe	9411	Gemistocytic astrocytoma
Diffuse glioma	Grade 2-3 diffuse glioma	718	Overlapping lesion of brain	9411	Gemistocytic astrocytoma
Nondiffuse glioma	Nondiffuse glioma astrocytoma	719	Brain, NOS	9411	Gemistocytic astrocytoma
Nondiffuse glioma	Nondiffuse glioma astrocytoma	711	Frontal lobe	9412	Desmoplastic infantile astrocytoma
Nondiffuse glioma	Nondiffuse glioma astrocytoma	714	Occipital lobe	9412	Desmoplastic infantile astrocytoma
Nondiffuse glioma	Nondiffuse glioma astrocytoma	719	Brain, NOS	9412	Desmoplastic infantile astrocytoma
Other CNS tumor	Other CNS tumor	710	Cerebrum	9413	Dysembryoplastic neuroepithelial tumor
Other CNS tumor	Other CNS tumor	711	Frontal lobe	9413	Dysembryoplastic neuroepithelial tumor
Other CNS tumor	Other CNS tumor	712	Temporal lobe	9413	Dysembryoplastic neuroepithelial tumor
Other CNS tumor	Other CNS tumor	713	Parietal lobe	9413	Dysembryoplastic neuroepithelial tumor
Other CNS tumor	Other CNS tumor	714	Occipital lobe	9413	Dysembryoplastic neuroepithelial tumor
Other CNS tumor	Other CNS tumor	716	Cerebellum, NOS	9413	Dysembryoplastic neuroepithelial tumor
Other CNS tumor	Other CNS tumor	718	Overlapping lesion of brain	9413	Dysembryoplastic neuroepithelial tumor
Other CNS tumor	Other CNS tumor	719	Brain, NOS	9413	Dysembryoplastic neuroepithelial tumor
Diffuse glioma	Grade 2-3 diffuse glioma	719	Brain, NOS	9420	Fibrillary astrocytoma
Diffuse glioma	Grade 2-3 diffuse glioma	720	Spinal cord	9420	Fibrillary astrocytoma
Nondiffuse glioma	Nondiffuse glioma astrocytoma	710	Cerebrum	9421	Pilocytic astrocytoma
Nondiffuse glioma	Nondiffuse glioma astrocytoma	711	Frontal lobe	9421	Pilocytic astrocytoma
Nondiffuse glioma	Nondiffuse glioma astrocytoma	712	Temporal lobe	9421	Pilocytic astrocytoma
Nondiffuse glioma	Nondiffuse glioma astrocytoma	713	Parietal lobe	9421	Pilocytic astrocytoma
Nondiffuse glioma	Nondiffuse glioma astrocytoma	714	Occipital lobe	9421	Pilocytic astrocytoma
Nondiffuse glioma	Nondiffuse glioma astrocytoma	715	Ventricle, NOS	9421	Pilocytic astrocytoma
Nondiffuse glioma	Nondiffuse glioma astrocytoma	716	Cerebellum, NOS	9421	Pilocytic astrocytoma
Nondiffuse glioma	Nondiffuse glioma astrocytoma	717	Brain stem	9421	Pilocytic astrocytoma
Nondiffuse glioma	Nondiffuse glioma astrocytoma	718	Overlapping lesion of brain	9421	Pilocytic astrocytoma
Nondiffuse glioma	Nondiffuse glioma astrocytoma	719	Brain, NOS	9421	Pilocytic astrocytoma
Nondiffuse glioma	Nondiffuse glioma astrocytoma	720	Spinal cord	9421	Pilocytic astrocytoma
Nondiffuse glioma	Nondiffuse glioma astrocytoma	723	Optic nerve	9421	Pilocytic astrocytoma
Nondiffuse glioma	Nondiffuse glioma astrocytoma	729	Nervous system, NOS	9421	Pilocytic astrocytoma
Nondiffuse glioma	Nondiffuse glioma astrocytoma	720	Spinal cord	9423	Polar spongioblastoma
Nondiffuse glioma	Nondiffuse glioma astrocytoma	710	Cerebrum	9424	Pleomorphic xanthoastrocytoma
Nondiffuse glioma	Nondiffuse glioma astrocytoma	711	Frontal lobe	9424	Pleomorphic xanthoastrocytoma
Nondiffuse glioma	Nondiffuse glioma astrocytoma	712	Temporal lobe	9424	Pleomorphic xanthoastrocytoma
Nondiffuse glioma	Nondiffuse glioma astrocytoma	713	Parietal lobe	9424	Pleomorphic xanthoastrocytoma
Nondiffuse glioma	Nondiffuse glioma astrocytoma	714	Occipital lobe	9424	Pleomorphic xanthoastrocytoma
Nondiffuse glioma	Nondiffuse glioma astrocytoma	718	Overlapping lesion of brain	9424	Pleomorphic xanthoastrocytoma
Nondiffuse glioma	Nondiffuse glioma astrocytoma	719	Brain, NOS	9424	Pleomorphic xanthoastrocytoma
Nondiffuse glioma	Nondiffuse glioma astrocytoma	716	Cerebellum, NOS	9425	Pilomyxoid astrocytoma
Nondiffuse glioma	Nondiffuse glioma astrocytoma	719	Brain, NOS	9425	Pilomyxoid astrocytoma
Nondiffuse glioma	Nondiffuse glioma other	711	Frontal lobe	9430	Astroblastoma
Nondiffuse glioma	Nondiffuse glioma other	712	Temporal lobe	9430	Astroblastoma
Nondiffuse glioma	Nondiffuse glioma other	719	Brain, NOS	9430	Astroblastoma
Nondiffuse glioma	Nondiffuse glioma other	719	Brain, NOS	9431	Angiocentric glioma
Nondiffuse glioma	Nondiffuse glioma other	719	Brain, NOS	9432	Pituicytoma
Diffuse glioma	Diffuse glioma GBM	710	Cerebrum	9440	Glioblastoma
Diffuse glioma	Diffuse glioma GBM	711	Frontal lobe	9440	Glioblastoma
Diffuse glioma	Diffuse glioma GBM	712	Temporal lobe	9440	Glioblastoma
Diffuse glioma	Diffuse glioma GBM	713	Parietal lobe	9440	Glioblastoma
Diffuse glioma	Diffuse glioma GBM	714	Occipital lobe	9440	Glioblastoma
Diffuse glioma	Diffuse glioma GBM	715	Ventricle, NOS	9440	Glioblastoma
Diffuse glioma	Diffuse glioma GBM	716	Cerebellum, NOS	9440	Glioblastoma
Diffuse glioma	Diffuse glioma GBM	717	Brain stem	9440	Glioblastoma
Diffuse glioma	Diffuse glioma GBM	718	Overlapping lesion of brain	9440	Glioblastoma
Diffuse glioma	Diffuse glioma GBM	719	Brain, NOS	9440	Glioblastoma
Diffuse glioma	Diffuse glioma GBM	720	Spinal cord	9440	Glioblastoma
Diffuse glioma	Diffuse glioma GBM	711	Frontal lobe	9441	Giant cell glioblastoma
Diffuse glioma	Diffuse glioma GBM	712	Temporal lobe	9441	Giant cell glioblastoma
Diffuse glioma	Diffuse glioma GBM	713	Parietal lobe	9441	Giant cell glioblastoma
Diffuse glioma	Diffuse glioma GBM	714	Occipital lobe	9441	Giant cell glioblastoma
Diffuse glioma	Diffuse glioma GBM	717	Brain stem	9441	Giant cell glioblastoma
Diffuse glioma	Diffuse glioma GBM	718	Overlapping lesion of brain	9441	Giant cell glioblastoma
Diffuse glioma	Diffuse glioma GBM	719	Brain, NOS	9441	Giant cell glioblastoma
Nondiffuse glioma	Nondiffuse glioma other	710	Cerebrum	9442	Gliosarcoma
Nondiffuse glioma	Nondiffuse glioma other	711	Frontal lobe	9442	Gliosarcoma
Nondiffuse glioma	Nondiffuse glioma other	712	Temporal lobe	9442	Gliosarcoma
Nondiffuse glioma	Nondiffuse glioma other	713	Parietal lobe	9442	Gliosarcoma
Nondiffuse glioma	Nondiffuse glioma other	714	Occipital lobe	9442	Gliosarcoma
Nondiffuse glioma	Nondiffuse glioma other	718	Overlapping lesion of brain	9442	Gliosarcoma
Nondiffuse glioma	Nondiffuse glioma other	719	Brain, NOS	9442	Gliosarcoma
Nondiffuse glioma	Nondiffuse glioma other	715	Ventricle, NOS	9444	Chordoid glioma
Diffuse glioma	Diffuse glioma GBM	711	Frontal lobe	9445	Glioblastoma, IDH-mutant
Diffuse glioma	Diffuse glioma GBM	712	Temporal lobe	9445	Glioblastoma, IDH-mutant
Diffuse glioma	Diffuse glioma GBM	713	Parietal lobe	9445	Glioblastoma, IDH-mutant
Diffuse glioma	Diffuse glioma GBM	719	Brain, NOS	9445	Glioblastoma, IDH-mutant
Diffuse glioma	Grade 2-3 diffuse glioma	710	Cerebrum	9450	Oligodendroglioma
Diffuse glioma	Grade 2-3 diffuse glioma	711	Frontal lobe	9450	Oligodendroglioma
Diffuse glioma	Grade 2-3 diffuse glioma	712	Temporal lobe	9450	Oligodendroglioma
Diffuse glioma	Grade 2-3 diffuse glioma	713	Parietal lobe	9450	Oligodendroglioma
Diffuse glioma	Grade 2-3 diffuse glioma	714	Occipital lobe	9450	Oligodendroglioma
Diffuse glioma	Grade 2-3 diffuse glioma	715	Ventricle, NOS	9450	Oligodendroglioma
Diffuse glioma	Grade 2-3 diffuse glioma	716	Cerebellum, NOS	9450	Oligodendroglioma
Diffuse glioma	Grade 2-3 diffuse glioma	717	Brain stem	9450	Oligodendroglioma
Diffuse glioma	Grade 2-3 diffuse glioma	718	Overlapping lesion of brain	9450	Oligodendroglioma
Diffuse glioma	Grade 2-3 diffuse glioma	719	Brain, NOS	9450	Oligodendroglioma
Diffuse glioma	Grade 2-3 diffuse glioma	720	Spinal cord	9450	Oligodendroglioma
Diffuse glioma	Grade 2-3 diffuse glioma	723	Optic nerve	9450	Oligodendroglioma
Diffuse glioma	Grade 2-3 diffuse glioma	710	Cerebrum	9451	Oligodendroglioma, anaplastic
Diffuse glioma	Grade 2-3 diffuse glioma	711	Frontal lobe	9451	Oligodendroglioma, anaplastic
Diffuse glioma	Grade 2-3 diffuse glioma	712	Temporal lobe	9451	Oligodendroglioma, anaplastic
Diffuse glioma	Grade 2-3 diffuse glioma	713	Parietal lobe	9451	Oligodendroglioma, anaplastic
Diffuse glioma	Grade 2-3 diffuse glioma	714	Occipital lobe	9451	Oligodendroglioma, anaplastic
Diffuse glioma	Grade 2-3 diffuse glioma	718	Overlapping lesion of brain	9451	Oligodendroglioma, anaplastic
Diffuse glioma	Grade 2-3 diffuse glioma	719	Brain, NOS	9451	Oligodendroglioma, anaplastic
Diffuse glioma	Grade 2-3 diffuse glioma	711	Frontal lobe	9460	Oligodendroblastoma
Other CNS tumor	Other CNS tumor	713	Parietal lobe	9470	Medulloblastoma
Other CNS tumor	Other CNS tumor	715	Ventricle, NOS	9470	Medulloblastoma
Other CNS tumor	Other CNS tumor	716	Cerebellum, NOS	9470	Medulloblastoma
Other CNS tumor	Other CNS tumor	717	Brain stem	9470	Medulloblastoma
Other CNS tumor	Other CNS tumor	719	Brain, NOS	9470	Medulloblastoma
Other CNS tumor	Other CNS tumor	716	Cerebellum, NOS	9471	Desmoplastic nodular medulloblastoma
Other CNS tumor	Other CNS tumor	717	Brain stem	9471	Desmoplastic nodular medulloblastoma
Other CNS tumor	Other CNS tumor	710	Cerebrum	9473	Primitive neuroectodermal tumor
Other CNS tumor	Other CNS tumor	711	Frontal lobe	9473	Primitive neuroectodermal tumor
Other CNS tumor	Other CNS tumor	712	Temporal lobe	9473	Primitive neuroectodermal tumor
Other CNS tumor	Other CNS tumor	713	Parietal lobe	9473	Primitive neuroectodermal tumor
Other CNS tumor	Other CNS tumor	714	Occipital lobe	9473	Primitive neuroectodermal tumor
Other CNS tumor	Other CNS tumor	715	Ventricle, NOS	9473	Primitive neuroectodermal tumor
Other CNS tumor	Other CNS tumor	716	Cerebellum, NOS	9473	Primitive neuroectodermal tumor
Other CNS tumor	Other CNS tumor	717	Brain stem	9473	Primitive neuroectodermal tumor
Other CNS tumor	Other CNS tumor	718	Overlapping lesion of brain	9473	Primitive neuroectodermal tumor
Other CNS tumor	Other CNS tumor	719	Brain, NOS	9473	Primitive neuroectodermal tumor
Other CNS tumor	Other CNS tumor	720	Spinal cord	9473	Primitive neuroectodermal tumor
Other CNS tumor	Other CNS tumor	716	Cerebellum, NOS	9474	Large cell medulloblastoma
Other CNS tumor	Other CNS tumor	711	Frontal lobe	9490	Ganglioneuroma
Other CNS tumor	Other CNS tumor	714	Occipital lobe	9490	Ganglioneuroma
Other CNS tumor	Other CNS tumor	715	Ventricle, NOS	9490	Ganglioneuroma
Other CNS tumor	Other CNS tumor	716	Cerebellum, NOS	9490	Ganglioneuroma
Other CNS tumor	Other CNS tumor	719	Brain, NOS	9490	Ganglioneuroma
Other CNS tumor	Other CNS tumor	720	Spinal cord	9490	Ganglioneuroma
Other CNS tumor	Other CNS tumor	710	Cerebrum	9492	Gangliocytoma
Other CNS tumor	Other CNS tumor	712	Temporal lobe	9492	Gangliocytoma
Other CNS tumor	Other CNS tumor	714	Occipital lobe	9492	Gangliocytoma
Other CNS tumor	Other CNS tumor	716	Cerebellum, NOS	9492	Gangliocytoma
Other CNS tumor	Other CNS tumor	719	Brain, NOS	9492	Gangliocytoma
Other CNS tumor	Other CNS tumor	720	Spinal cord	9492	Gangliocytoma
Other CNS tumor	Other CNS tumor	723	Optic nerve	9492	Gangliocytoma
Other CNS tumor	Other CNS tumor	716	Cerebellum, NOS	9493	Dysplastic gangliocytoma of cerebellum (Lhermitte-Duclos)
Other CNS tumor	Other CNS tumor	711	Frontal lobe	9500	Neuroblastoma
Other CNS tumor	Other CNS tumor	713	Parietal lobe	9500	Neuroblastoma
Other CNS tumor	Other CNS tumor	716	Cerebellum, NOS	9500	Neuroblastoma
Other CNS tumor	Other CNS tumor	719	Brain, NOS	9500	Neuroblastoma
Other CNS tumor	Other CNS tumor	720	Spinal cord	9500	Neuroblastoma
Other CNS tumor	Other CNS tumor	710	Cerebrum	9503	Neuroepithelioma
Other CNS tumor	Other CNS tumor	710	Cerebrum	9505	Ganglioglioma
Other CNS tumor	Other CNS tumor	711	Frontal lobe	9505	Ganglioglioma
Other CNS tumor	Other CNS tumor	712	Temporal lobe	9505	Ganglioglioma
Other CNS tumor	Other CNS tumor	713	Parietal lobe	9505	Ganglioglioma
Other CNS tumor	Other CNS tumor	714	Occipital lobe	9505	Ganglioglioma
Other CNS tumor	Other CNS tumor	715	Ventricle, NOS	9505	Ganglioglioma
Other CNS tumor	Other CNS tumor	716	Cerebellum, NOS	9505	Ganglioglioma
Other CNS tumor	Other CNS tumor	717	Brain stem	9505	Ganglioglioma
Other CNS tumor	Other CNS tumor	718	Overlapping lesion of brain	9505	Ganglioglioma
Other CNS tumor	Other CNS tumor	719	Brain, NOS	9505	Ganglioglioma
Other CNS tumor	Other CNS tumor	720	Spinal cord	9505	Ganglioglioma
Other CNS tumor	Other CNS tumor	710	Cerebrum	9506	Central neurocytoma
Other CNS tumor	Other CNS tumor	711	Frontal lobe	9506	Central neurocytoma
Other CNS tumor	Other CNS tumor	712	Temporal lobe	9506	Central neurocytoma
Other CNS tumor	Other CNS tumor	715	Ventricle, NOS	9506	Central neurocytoma
Other CNS tumor	Other CNS tumor	716	Cerebellum, NOS	9506	Central neurocytoma
Other CNS tumor	Other CNS tumor	717	Brain stem	9506	Central neurocytoma
Other CNS tumor	Other CNS tumor	719	Brain, NOS	9506	Central neurocytoma
Other CNS tumor	Other CNS tumor	720	Spinal cord	9506	Central neurocytoma
Other CNS tumor	Other CNS tumor	710	Cerebrum	9508	Atypical teratoid/rhabdoid tumor
Other CNS tumor	Other CNS tumor	711	Frontal lobe	9508	Atypical teratoid/rhabdoid tumor
Other CNS tumor	Other CNS tumor	715	Ventricle, NOS	9508	Atypical teratoid/rhabdoid tumor
Other CNS tumor	Other CNS tumor	716	Cerebellum, NOS	9508	Atypical teratoid/rhabdoid tumor
Other CNS tumor	Other CNS tumor	718	Overlapping lesion of brain	9508	Atypical teratoid/rhabdoid tumor
Other CNS tumor	Other CNS tumor	719	Brain, NOS	9508	Atypical teratoid/rhabdoid tumor
Other CNS tumor	Other CNS tumor	716	Cerebellum, NOS	9509	Papillary glioneuronal tumor
Other CNS tumor	Other CNS tumor	717	Brain stem	9509	Papillary glioneuronal tumor
Other CNS tumor	Other CNS tumor	719	Brain, NOS	9509	Papillary glioneuronal tumor
Meningioma	Meningioma	700	Cerebral meninges	9530	Meningioma
Meningioma	Meningioma	700	Cerebral meninges	9530	Meningioma
Meningioma	Meningioma	701	Spinal meninges	9530	Meningioma
Meningioma	Meningioma	709	Meninges, NOS	9530	Meningioma
Meningioma	Meningioma	709	Meninges, NOS	9530	Meningioma
Meningioma	Meningioma	711	Frontal lobe	9530	Meningioma
Meningioma	Meningioma	715	Ventricle, NOS	9530	Meningioma
Meningioma	Meningioma	716	Cerebellum, NOS	9530	Meningioma
Meningioma	Meningioma	719	Brain, NOS	9530	Meningioma
Meningioma	Meningioma	700	Cerebral meninges	9531	Meningothelial meningioma
Meningioma	Meningioma	701	Spinal meninges	9531	Meningothelial meningioma
Meningioma	Meningioma	709	Meninges, NOS	9531	Meningothelial meningioma
Meningioma	Meningioma	700	Cerebral meninges	9532	Fibrous meningioma
Meningioma	Meningioma	701	Spinal meninges	9532	Fibrous meningioma
Meningioma	Meningioma	709	Meninges, NOS	9532	Fibrous meningioma
Meningioma	Meningioma	700	Cerebral meninges	9533	Psammomatous meningioma
Meningioma	Meningioma	701	Spinal meninges	9533	Psammomatous meningioma
Meningioma	Meningioma	709	Meninges, NOS	9533	Psammomatous meningioma
Meningioma	Meningioma	700	Cerebral meninges	9534	Angiomatous meningioma
Meningioma	Meningioma	701	Spinal meninges	9534	Angiomatous meningioma
Meningioma	Meningioma	709	Meninges, NOS	9534	Angiomatous meningioma
Meningioma	Meningioma	700	Cerebral meninges	9535	Hemangioblastic meningioma
Meningioma	Meningioma	701	Spinal meninges	9535	Hemangioblastic meningioma
Meningioma	Meningioma	700	Cerebral meninges	9537	Transitional meningioma
Meningioma	Meningioma	701	Spinal meninges	9537	Transitional meningioma
Meningioma	Meningioma	709	Meninges, NOS	9537	Transitional meningioma
Meningioma	Meningioma	700	Cerebral meninges	9538	Clear cell meningioma
Meningioma	Meningioma	701	Spinal meninges	9538	Clear cell meningioma
Meningioma	Meningioma	709	Meninges, NOS	9538	Clear cell meningioma
Meningioma	Meningioma	700	Cerebral meninges	9539	Atypical meningioma
Meningioma	Meningioma	701	Spinal meninges	9539	Atypical meningioma
Meningioma	Meningioma	709	Meninges, NOS	9539	Atypical meningioma
Meningioma	Meningioma	719	Brain, NOS	9539	Atypical meningioma
Other CNS tumor	Other CNS tumor	700	Cerebral meninges	9540	Neurofibroma
Other CNS tumor	Other CNS tumor	719	Brain, NOS	9540	Neurofibroma
Other CNS tumor	Other CNS tumor	720	Spinal cord	9540	Neurofibroma
Other CNS tumor	Other CNS tumor	724	Acoustic nerve	9540	Neurofibroma
Other CNS tumor	Other CNS tumor	725	Cranial nerve, NOS	9540	Neurofibroma
Other CNS tumor	Other CNS tumor	729	Nervous system, NOS	9540	Neurofibroma
Other CNS tumor	Other CNS tumor	720	Spinal cord	9550	Plexiform neurofibroma
Other CNS tumor	Other CNS tumor	700	Cerebral meninges	9560	Schwannoma
Other CNS tumor	Other CNS tumor	709	Meninges, NOS	9560	Schwannoma
Other CNS tumor	Other CNS tumor	712	Temporal lobe	9560	Schwannoma
Other CNS tumor	Other CNS tumor	714	Occipital lobe	9560	Schwannoma
Other CNS tumor	Other CNS tumor	716	Cerebellum, NOS	9560	Schwannoma
Other CNS tumor	Other CNS tumor	717	Brain stem	9560	Schwannoma
Other CNS tumor	Other CNS tumor	719	Brain, NOS	9560	Schwannoma
Other CNS tumor	Other CNS tumor	720	Spinal cord	9560	Schwannoma
Other CNS tumor	Other CNS tumor	721	Cauda equina	9560	Schwannoma
Other CNS tumor	Other CNS tumor	724	Acoustic nerve	9560	Schwannoma
Other CNS tumor	Other CNS tumor	725	Cranial nerve, NOS	9560	Schwannoma
Other CNS tumor	Other CNS tumor	729	Nervous system, NOS	9560	Schwannoma
Other CNS tumor	Other CNS tumor	724	Acoustic nerve	9570	Neuroma
Excluded from the analysis, not CNS tumor	Excluded from the analysis, not CNS tumor	729	Nervous system, NOS	9590	Lymphoma
Excluded from the analysis, not CNS tumor	Excluded from the analysis, not CNS tumor	719	Brain, NOS	9940	Hairy cell leukemia
